# Supplementary material for: From Phytochemistry to Metabolic Regulation: The Insulin-Promoting Effects of Loureirin B Analogous to an Agonist of GLP-1 Receptor
Source: Int J Mol Sci. 2025 Nov 28;26(23):11548. doi: 10.3390/ijms262311548 (PMC12692253; doi:10.3390/ijms262311548)
Supplement: Supplementary file 1 [file ijms-26-11548-s001.zip]

Archive with 1 entries (1 files):
- ijms-3986848-supplementary.pdf
